# Supplementary material for: A novel joint analysis framework improves identification of differentially expressed genes in cross disease transcriptomic analysis
Source: BioData Min. 2018 Feb 20;11:3. doi: 10.1186/s13040-018-0163-y (PMC5819186; doi:10.1186/s13040-018-0163-y)
Supplement: Supplementary file 1 — Comparison of average sensitivity and FDR between single and joint analysis. (XLSX 16 kb) [file 13040_2018_163_MOESM1_ESM.xlsx]

## Sheet: 0.05
Table S1. Comparison of average sensitivity and FDR between single and joint analysis
No of Datasets	Shared Percentage	Cutoff	Avg Sensitivity	Ave FDR
1	NA	0.05	0.44013	0.00397713
2	0.1	0.05	0.444618	0.00437795
2	0.6	0.05	0.466714	0.00211411
2	0.7	0.05	0.482165	0.00227319
2	0.8	0.05	0.490082	0.00334913
2	0.9	0.05	0.522845	0.00339997
2	1	0.05	0.536877	0.0016848
4	0.1	0.05	0.445055	0.00373995
4	0.6	0.05	0.511438	0.00274406
4	0.7	0.05	0.5279	0.00310766
4	0.8	0.05	0.554505	0.002554
4	0.9	0.05	0.559759	0.00108903
4	1	0.05	0.58117	0.000165017
6	0.1	0.05	0.453033	0.00462478
6	0.6	0.05	0.547394	0.0018141
6	0.7	0.05	0.562235	0.00102294
6	0.8	0.05	0.581062	0.00121691
6	0.9	0.05	0.606142	0.000325157
6	1	0.05	0.608142	0.000325867

## Sheet: 0.1
No of Datasets	Shared Percentage	Cutoff	Avg Sensitivity	Ave FDR
1	NA	0.1	0.472252	0.00741107
2	0.1	0.1	0.476365	0.00777071
2	0.6	0.1	0.496039	0.00437721
2	0.7	0.1	0.519935	0.00589788
2	0.8	0.1	0.526014	0.00593504
2	0.9	0.1	0.554054	0.00531973
2	1	0.1	0.569847	0.00330995
4	0.1	0.1	0.475123	0.00578068
4	0.6	0.1	0.545122	0.00558715
4	0.7	0.1	0.564857	0.00539944
4	0.8	0.1	0.59363	0.00417026
4	0.9	0.1	0.599185	0.00252149
4	1	0.1	0.617956	0.000149477
6	0.1	0.1	0.485533	0.0102191
6	0.6	0.1	0.579387	0.00326418
6	0.7	0.1	0.599328	0.00232687
6	0.8	0.1	0.615106	0.00164077
6	0.9	0.1	0.644584	0.001092
6	1	0.1	0.639678	0.000311476

## Sheet: 0.2
No of Datasets	Shared Percentage	Cutoff	Avg Sensitivity	Ave True FDR	Note
1	NA	0.2	0.511132	0.0169813	Single data set as baseline
2	0.1	0.2	0.51505	0.0192867	Random Integration
2	0.6	0.2	0.53515	0.0129264
2	0.7	0.2	0.559131	0.0159603
2	0.8	0.2	0.564559	0.0112812
2	0.9	0.2	0.594284	0.0112955
2	1	0.2	0.607318	0.00844226	No disease specific genes
4	0.1	0.2	0.511318	0.0145513	Random Integration
4	0.6	0.2	0.581498	0.0115352
4	0.7	0.2	0.600814	0.010679
4	0.8	0.2	0.631022	0.00709502
4	0.9	0.2	0.639243	0.00579084
4	1	0.2	0.652723	0.00104554	No disease specific genes
6	0.1	0.2	0.523699	0.0210174	Random Integration
6	0.6	0.2	0.616977	0.00771249
6	0.7	0.2	0.637006	0.00575348
6	0.8	0.2	0.649576	0.0031214
6	0.9	0.2	0.678245	0.00205373
6	1	0.2	0.672222	0.00058339	No disease specific genes

## Sheet: 0.5
No of Datasets	Shared Percentage	Cutoff	Avg Sensitivity	Ave FDR
1	NA	0.5	0.58261	0.0629765
2	0.1	0.5	0.587004	0.0666606
2	0.6	0.5	0.599783	0.0432513
2	0.7	0.5	0.620974	0.0481675
2	0.8	0.5	0.623472	0.0431974
2	0.9	0.5	0.6546	0.0346108
2	1	0.5	0.662031	0.0324998
4	0.1	0.5	0.576352	0.0573688
4	0.6	0.5	0.639789	0.0363026
4	0.7	0.5	0.657198	0.0300016
4	0.8	0.5	0.687963	0.0247384
4	0.9	0.5	0.687451	0.0212687
4	1	0.5	0.696466	0.00576192
6	0.1	0.5	0.588804	0.07221
6	0.6	0.5	0.675607	0.0261759
6	0.7	0.5	0.687261	0.0222189
6	0.8	0.5	0.7188	0.0127827
6	0.9	0.5	0.721072	0.00661897
6	1	0.5	0.72686	0.000805656
