# Supplementary material for: A novel joint analysis framework improves identification of differentially expressed genes in cross disease transcriptomic analysis
Source: BioData Min. 2018 Feb 20;11:3. doi: 10.1186/s13040-018-0163-y (PMC5819186; doi:10.1186/s13040-018-0163-y)
Supplement: Supplementary file 2 — Comparison of estimated similarity from joint analysis and true similarity. (XLSX 8 kb) [file 13040_2018_163_MOESM2_ESM.xlsx]

## Sheet: Sheet1
Table S2. Comparison of estimated similarity from joint analysis and true similarity
No. of data sets	Similarity Level
	0.6		0.7		0.8		0.9		1
	Estimate	Truth	Estimate	Truth	Estimate	Truth	Estimate	Truth	Estimate	Truth
4	0.44	0.6	0.52	0.7	0.58	0.8	0.64	0.9	0.73	1
6	0.43	0.6	0.52	0.7	0.58	0.8	0.65	0.9	0.72	1
