# Supplementary material for: A novel joint analysis framework improves identification of differentially expressed genes in cross disease transcriptomic analysis
Source: BioData Min. 2018 Feb 20;11:3. doi: 10.1186/s13040-018-0163-y (PMC5819186; doi:10.1186/s13040-018-0163-y)
Supplement: Supplementary file 3 — Complete DE gene lists identified by joint analysis. (XLSX 81 kb) [file 13040_2018_163_MOESM3_ESM.xlsx]

## Sheet: Bladder Cancer
Table S3. Complete DE gene lists identified by joint analysis
Gene	Posterior Probability
MAN1A1	0.997463
FAM107A	0.996519
ABCA8	0.996349
CFD	0.996059
ADH1B	0.995873
CLEC3B	0.995583
MFAP4	0.995569
DPT	0.995554
GHR	0.99529
ATP1A2	0.99515
PPAP2B	0.995117
TMOD1	0.995
C7	0.994992
MYH11	0.994909
PDK4	0.994855
DIXDC1	0.994851
OLFM1	0.994812
HSPB6	0.994795
FNBP1	0.994776
PRKCB	0.994753
LMOD1	0.994693
SPARCL1	0.994686
CD302	0.994624
SORBS1	0.994587
GSN	0.994586
FOXF1	0.994556
SYNM	0.994546
CRYAB	0.994525
C14orf139	0.994524
RGL1	0.994437
ADAMTS1	0.994416
CNN1	0.994259
EDNRB	0.994244
HSD17B6	0.994191
MAOB	0.994187
ACTG2	0.994186
SEPP1	0.994182
TMEM100	0.99414
MGLL	0.994085
FHL1	0.994051
KANK2	0.993974
DPYD	0.993964
RASL12	0.993821
TSC22D3	0.993791
CCL14	0.993686
EPB41L3	0.993658
DES	0.993643
ADAMTSL3	0.993611
LIFR	0.993569
LTBP4	0.993421
GSTM5	0.993415
COL21A1	0.993412
ACAT1	0.99336
SLIT2	0.993344
BMP5	0.993323
SPON1	0.993152
LAMA2	0.99315
TSPAN7	0.993103
LEPR	0.993046
ADH1A	0.993035
PGCP	0.992993
CAV1	0.99299
CXCL12	0.992924
ZEB2	0.992922
P2RX1	0.992921
DNASE1L3	0.992883
TCEAL2	0.992827
SEMA3E	0.992812
PDZRN3	0.992764
FXYD6	0.992684
PID1	0.992654
CLEC10A	0.992646
STX12	0.992621
WFDC1	0.992606
SDPR	0.992521
ITIH5	0.992519
OLFML3	0.992501
PJA2	0.992435
DENND2A	0.9924
SGCE	0.992372
ASPA	0.992357
COLEC12	0.992353
PDLIM3	0.992332
SRPX	0.992244
PTGS1	0.992237
CLDN5	0.992211
CSRP1	0.992209
JAM2	0.992166
PPAP2A	0.992159
RNASE4	0.99207
SIK3	0.992031
HLF	0.992019
ITM2A	0.991995
A2M	0.991902
C6orf105	0.99187
ZFP106	0.991854
AOX1	0.991805
VNN2	0.991798
SYNE1	0.991756
IL16	0.99169
TCF21	0.991623
GPX3	0.991602
STON1	0.991571
GYPC	0.991505
MYLK	0.991495
KLF9	0.991402
F8	0.991391
LIMS2	0.991386
PTGDR	0.991331
FXYD1	0.991321
IL6ST	0.991306
PLSCR4	0.991266
ALDH1A1	0.991168
ANK2	0.991108
DMD	0.991087
DAAM2	0.991081
NR3C2	0.991055
ITPR1	0.991051
ACACB	0.990923
KLRB1	0.99091
DARC	0.990859
OLFML1	0.990833
KIAA0513	0.990818
MBNL1	0.990813
FGL2	0.990795
NDN	0.990629
ZBTB16	0.990624
MYL9	0.990546
C17orf91	0.990534
SNX2	0.99046
BRP44L	0.990398
SOBP	0.990383
FAM13B	0.99036
MEF2C	0.990331
PDZRN4	0.990304
LYVE1	0.990286
PCOLCE2	0.990254
RAB27A	0.990235
SH3BGRL	0.990223
TENC1	0.990129
RBMS3	0.990069
PPP1R12B	0.990047
CMAH	0.989955
RGS2	0.989938
AP1S2	0.989917
DNAJB4	0.989862
GAS7	0.989612
RAI2	0.989421
PMP22	0.989409
FBLN5	0.98931
CBX7	0.989273
COX7A1	0.989264
TSPYL1	0.989216
FAM129A	0.989195
PDE2A	0.989189
TNXA	0.989175
SETBP1	0.988979
ZEB1	0.988958
TCF7L1	0.988945
MTM1	0.988903
FERMT2	0.988816
AGTR1	0.988773
LMBRD1	0.98877
DDR2	0.988714
MAPRE2	0.98868
ANPEP	0.988671
NR3C1	0.988635
SCARA3	0.988596
SGCA	0.988553
EPHX2	0.988468
CORO2B	0.988457
TLE4	0.988368
GNA14	0.988298
CD1D	0.988082
CALM1	0.988059
ARMCX1	0.988045
HERC3	0.988
SSFA2	0.987974
PER1	0.987914
GPM6B	0.987784
PKIG	0.987708
GNG7	0.987606
CASQ2	0.987518
CAT	0.987488
RASGRP2	0.987479
KCNMB1	0.987452
C1orf21	0.987231
CALCOCO2	0.987174
SLC25A4	0.986987
FAS	0.986897
KAT2B	0.986825
CGRRF1	0.986761
PPARGC1A	0.986741
YPEL5	0.98674
P2RY13	0.986719
PAFAH1B1	0.986674
P2RY14	0.986302
ARHGAP15	0.986195
KCTD12	0.986187
CTSG	0.986148
SERINC1	0.986127
TMEM35	0.986091
CIRBP	0.985984
RUNX1T1	0.985932
PLCL2	0.985901
TNS1	0.985855
FGF7	0.985716
REV3L	0.985644
BCHE	0.985595
PLN	0.985556
GIMAP5	0.985525
TGFBR3	0.985457
LEPREL1	0.985369
MEIS1	0.985341
PAMR1	0.985277
CPA3	0.985264
ISCU	0.985104
SASH1	0.985003
MT1M	0.984962
AKAP13	0.984798
AOC3	0.984759
TEK	0.984689
PARVA	0.984643
SOCS2	0.984501
FBXL7	0.984471
C5orf4	0.984425
PTGER4	0.98439
ZFPM2	0.984328
SYNC	0.98432
FYCO1	0.984317
FAM189A2	0.984202
SRI	0.984135
CCL4	0.98407
PPP1R16B	0.984067
MAGI2	0.984038
NAALADL1	0.983903
MEIS2	0.983785
ABCG2	0.98374
TSPAN2	0.983693
ADH5	0.983623
PGM5	0.983585
MYOT	0.983549
MOBKL2B	0.983066
WLS	0.982906
AHCYL2	0.982602
EIF1B	0.982407
CCPG1	0.982267
LPAR1	0.982254
LMO3	0.982035
TCF4	0.981883
CREB5	0.981748
TRIM22	0.981641
TLR3	0.981591
PGM1	0.981582
GNAQ	0.981564
AXL	0.981424
C4orf31	0.981239
ITGA8	0.981231
OGN	0.981214
C7orf58	0.981113
DSTN	0.980965
IL11RA	0.980913
PTGDS	0.980848
DUSP1	0.98083
PPP3CC	0.980773
KIAA0247	0.980668
NBEA	0.980383
CRISPLD2	0.980095
BCL2L2	0.980093
SLC6A16	0.979865
LAMC3	0.979859
STARD13	0.979679
PCSK5	0.979668
CD160	0.979555
ZFP36	0.979347
REEP1	0.979266
AFF3	0.979223
F13A1	0.979093
ADAMTS8	0.979085
PDE4D	0.979075
ATP2B4	0.978863
FOS	0.978853
DCN	0.978786
AHNAK	0.978729
ABI3BP	0.978678
RECK	0.978609
PHLPP2	0.978495
COL13A1	0.978419
HSPB7	0.978007
NTNG1	0.977831
SEC62	0.977774
F10	0.977736
SORBS2	0.977599
HSPB8	0.97752
ARHGEF6	0.977473
CTSF	0.977331
PLCL1	0.977304
C10orf72	0.977204
KLF4	0.977172
CYP27A1	0.977155
NR2F1	0.977151
LHFP	0.976896
PTPRN2	0.976877
PLA2G4C	0.976829
EPB41L2	0.976726
CYP2U1	0.976673
AKAP12	0.976591
EPAS1	0.976589
EDNRA	0.976581
KBTBD11	0.976485
VIM	0.976289
ACOT1	0.976246
KLF2	0.97622
LPPR4	0.976156
STOM	0.976139
SNRK	0.976026
EGR2	0.97595
ITGAL	0.975843
BTG1	0.975841
ZCCHC24	0.975819
PLAGL1	0.975814
LITAF	0.975782
IRF8	0.975692
ESD	0.975645
GAS6	0.975629
FCER1A	0.975535
DPYSL2	0.97545
TRPC6	0.975234
S1PR1	0.975221
LYST	0.975218
DOCK2	0.975163
ALOX5AP	0.975062
PTPLA	0.975048
CD1C	0.974662
TLR7	0.974499
SLC35A1	0.974202
PTH1R	0.974169
TACC1	0.974132
STAT4	0.974116
LILRA2	0.974085
JAM3	0.974033
BIN2	0.973998
PTRF	0.973997
OLFML2A	0.973994
STX2	0.973914
GNG11	0.973702
ETF1	0.973628
NTRK3	0.973604
DKK3	0.973574
MAGEH1	0.973378
RCBTB2	0.973349
EFEMP1	0.973331
ADCY9	0.973101
HLA-DPB1	0.973055
ACVRL1	0.973051
RRAD	0.972906
HSPB2	0.97263
STXBP6	0.972557
HLA-DRB4	0.97248
GREM2	0.972478
TNFSF12	0.972282
FILIP1L	0.972153
RGS9	0.972092
CAB39	0.972037
PTGIS	0.971789
LDB2	0.971658
HYMAI	0.971487
NAV3	0.971343
RPS6KA2	0.971338
FGF2	0.971321
ABCB1	0.971279
DACH1	0.971193
CYBRD1	0.971143
SGK1	0.97109
GIMAP4	0.971072
MTMR9	0.971025
CELF2	0.970993
FGFR4	0.970959
C8orf84	0.970894
AQP1	0.970893
LY86	0.970819
RGS5	0.970739
OSBPL1A	0.97066
COL4A3	0.970629
DCHS1	0.970504
IFFO1	0.970316
HLA-DPA1	0.970185
SH2B3	0.970123
PDCD4	0.969874
SPOP	0.969872
NUMB	0.969793
IL18RAP	0.969769
CAV2	0.969676
PGR	0.969675
CRY2	0.969663
GABARAPL1	0.969574
TGFBR2	0.969235
MOAP1	0.969225
ALDH2	0.969055
FOSB	0.968899
FAM65B	0.968687
UST	0.96854
IL10RA	0.968279
IL7R	0.968148
CRTAP	0.96801
RBP4	0.967929
CHN1	0.967855
SLC46A3	0.967823
KLF13	0.967723
SERPING1	0.96767
KL	0.967644
GRINL1A	0.967329
SSBP2	0.966905
MXRA7	0.9669
CD33	0.966876
CLCA4	0.966818
GPR183	0.96674
LRRC2	0.966653
SLC4A4	0.96658
CDO1	0.966527
IGFBP6	0.96651
EGR1	0.966425
HDC	0.966338
PROS1	0.966228
SOX17	0.966143
MGP	0.966001
VCL	0.965827
CTGF	0.965825
UBL3	0.965759
ST6GALNAC5	0.965628
KCNJ8	0.9654
FCN1	0.965357
TGFB1I1	0.965173
PRF1	0.965057
PARM1	0.964993
IQGAP2	0.96499
FABP4	0.964971
CPVL	0.964903
IL33	0.964875
JAK2	0.964839
AMPD1	0.964727
ITK	0.964637
HLA-DRA	0.964527
CD37	0.964354
TPM1	0.964348
CX3CL1	0.964334
CASD1	0.96396
MITF	0.963911
LTC4S	0.963898
CUTC	0.963812
HLA-DRB3	0.963773
EMCN	0.963611
CCDC69	0.963535
FAM8A1	0.963388
TSPAN32	0.963284
STX8	0.963271
ECM2	0.963249
MNDA	0.963198
CNBP	0.963072
SNCA	0.963049
SFRP1	0.963015
PPP2CB	0.963008
JAK1	0.962866
RARRES2	0.962827
ZBTB20	0.962762
GZMH	0.962362
UFSP2	0.962022
TSPAN4	0.962011
MYO1F	0.961989
SVIL	0.961795
ITGA10	0.961746
PTP4A1	0.961592
42257	0.961474
TYROBP	0.961338
SLA	0.961131
ANXA5	0.961085
GIMAP6	0.960874
KLRK1	0.960818
BNC2	0.96078
PRKCDBP	0.960714
CLEC4A	0.960656
DOCK10	0.96063
MYOM2	0.960549
ARHGAP24	0.960385
TRPV2	0.960187
KIAA0495	0.960142
C13orf18	0.959938
C14orf132	0.959923
NES	0.959766
NCAM1	0.959652
PER3	0.959506
EMP3	0.959466
SDHD	0.959034
UTRN	0.958956
NR4A1	0.958854
RPL15	0.958797
CYB5A	0.958733
SLC24A3	0.958678
IGJ	0.958667
PDE4B	0.958481
KLF10	0.958396
PPP1R12A	0.958318
ETS1	0.958297
PLA2G5	0.958086
RAB11FIP2	0.957875
C1QA	0.957869
B2M	0.957726
PDLIM2	0.957638
LGALS2	0.957629
ARHGAP25	0.957547
APBB2	0.957383
ARHGEF10	0.957265
FOXF2	0.957217
FAM117A	0.957147
NKG7	0.957137
TUBB6	0.957108
ANG	0.957096
B3GNT1	0.957018
CCL2	0.956904
NR4A3	0.956829
HPGDS	0.956802
EMP1	0.956762
LOH3CR2A	0.956644
TLR1	0.956265
ALDH1A2	0.956157
TOX	0.955572
CASP1	0.95518
FLNC	0.955145
CD48	0.955061
SDC2	0.954907
SPRY1	0.954247
MT1E	0.954184
SRGN	0.954183
RGS13	0.954169
TNFRSF17	0.953741
MYL6	0.953708
BAI3	0.953704
CLEC1A	0.9535
MEOX2	0.953117
RUNDC3B	0.952884
TIMP2	0.952794
SLCO2B1	0.952596
MTUS1	0.952589
KLRD1	0.952495
IK	0.952399
ENPP2	0.952377
HLA-DMB	0.952367
MPP1	0.952094
ZDHHC14	0.951624
IL18R1	0.951608
TMEM66	0.951506
FAM190B	0.951491
SASH3	0.951391
BDH2	0.951352
CD247	0.95127
CLEC7A	0.951074
TAGLN	0.951037
STX11	0.950897
LCP2	0.950463
MYOC	0.950419

## Sheet: Colorectal Cancer
Gene	Posterior Probability
ADH1B	0.997297
CLEC3B	0.996772
FAM107A	0.992506
ABCA8	0.991123
TMEM100	0.989052
GPM6B	0.986578
CFD	0.986097
FXYD1	0.986092
P2RY14	0.985795
SETBP1	0.984471
ACACB	0.984137
BCHE	0.983713
SLC4A4	0.983439
FHL1	0.983335
NR3C2	0.98189
CDH19	0.981797
ATP1A2	0.981581
SRPX	0.981339
CXCL12	0.981312
TSPAN7	0.980914
DNASE1L3	0.980395
GPX3	0.980002
ANK2	0.979931
ABCG2	0.97962
LYVE1	0.979453
ASPA	0.979365
SDPR	0.978859
ZBTB16	0.978745
FOXF2	0.978451
TGFBR3	0.978244
KAT2B	0.977943
SGK1	0.977924
PDK4	0.97741
PDE2A	0.977109
JAM2	0.976766
OGN	0.976463
KLF9	0.975377
C7	0.974455
DAAM2	0.974279
ITM2A	0.974069
C17orf91	0.974011
PJA2	0.97399
EPB41L3	0.97303
PPP1R12B	0.972906
TMEM35	0.972795
ADAMTSL3	0.972439
GREM2	0.972399
DPT	0.972382
KLF4	0.972186
BMP5	0.971776
KIAA0513	0.970478
TCF21	0.970283
PTGER4	0.970192
TNXA	0.968988
ANK3	0.968821
C14orf139	0.968594
CCL14	0.968418
AOC3	0.968328
GHR	0.967998
MTMR9	0.96799
ADH1A	0.967849
IL6ST	0.967076
CBX7	0.966596
PPAP2A	0.966386
STX12	0.965878
CA4	0.965823
PPAP2B	0.965783
ADRB2	0.965433
OSBPL1A	0.965027
SASH1	0.964032
DENND2A	0.963713
INPP5A	0.963707
MBNL1	0.963526
FABP4	0.963503
HSPB8	0.963333
TCEAL2	0.962985
AOX1	0.962881
ADAMTS1	0.962712
PRKCB	0.962407
MTM1	0.961987
CALCOCO2	0.961955
DMD	0.961394
SLCO2A1	0.961313
MT1M	0.960662
ZFP106	0.960512
FNBP1	0.960454
IQGAP2	0.960211
GSN	0.959984
IL11RA	0.959945
CALM1	0.959869
LMOD1	0.959529
SNRK	0.958938
SCNN1B	0.958791
NR3C1	0.958554
AHCYL2	0.957897
HLF	0.957031
PDZRN4	0.956754
OLFM1	0.956721
RGS13	0.956603
TMOD1	0.95658
HSPB6	0.956568
SYNM	0.9563
PPP2CB	0.955782
TLE4	0.955706
PER1	0.95564
TSC22D3	0.955256
CCDC69	0.955225
AKAP7	0.955216
CIRBP	0.955097
CLU	0.955033
SOCS2	0.954999
AGTR1	0.95316
PHLPP2	0.952784
MEF2C	0.952741
MMP28	0.952263
NDN	0.952009
CAV1	0.951798
GNAQ	0.95135
PIAS1	0.951115
ACAT1	0.951083
ITIH5	0.95088
PID1	0.950689
SORBS1	0.950604
ARMCX1	0.950445

## Sheet: NSCLC
Gene	Posterior Probability
CA4	0.999996
CD36	0.99999
JAM2	0.999989
TGFBR3	0.999989
GRK5	0.999982
TNS1	0.99998
SDPR	0.99998
AOC3	0.999973
HIGD1B	0.999973
GIMAP5	0.999972
PECAM1	0.999971
GPM6A	0.999971
SNRK	0.999971
ACACB	0.999971
CBX7	0.999966
CD93	0.999964
TNXB	0.999961
ADAMTS8	0.999961
FIGF	0.999954
KCNK3	0.999948
PID1	0.999947
HEG1	0.999945
FABP4	0.999944
SELENBP1	0.999944
EMCN	0.999942
KLF2	0.999937
STXBP6	0.999931
TCF21	0.999929
PIAS1	0.999927
HLF	0.999925
FHL1	0.999924
ITM2A	0.999922
SYNE1	0.999919
SASH1	0.999919
AGER	0.999918
CLIC5	0.999917
CDH5	0.999913
P2RY14	0.999912
ASPA	0.999911
HSPB8	0.999904
DNASE1L3	0.999902
HBB	0.999901
CHRDL1	0.999901
PDLIM2	0.9999
GIMAP6	0.999899
DPYSL2	0.999898
CCDC69	0.999895
LHFP	0.999893
CD34	0.999893
LOH3CR2A	0.99989
SRPX	0.999887
TEK	0.999887
STARD13	0.999885
C1orf21	0.999883
ZBTB16	0.999883
LDB2	0.999882
CAT	0.999881
TACC1	0.99988
ACVRL1	0.999878
VWF	0.999875
S1PR1	0.999874
TRPV2	0.999874
SELP	0.999873
WWC2	0.999873
RAI2	0.999872
DUOX1	0.999872
CAV1	0.999871
FOXF1	0.999869
LIMS2	0.999868
ADARB1	0.999867
KAT2B	0.999867
SLIT2	0.999867
RECK	0.999867
KCNJ8	0.999867
FAM189A2	0.999866
C10orf72	0.999865
FBLN5	0.999865
PLSCR4	0.999863
C14orf132	0.99986
AGTR1	0.999859
COX7A1	0.999859
PIP5K1B	0.999858
RASL12	0.999858
MFAP4	0.999858
ACADL	0.999858
ZFP106	0.999857
CLEC1A	0.999857
FGFR4	0.999857
PTRF	0.999856
HBA1	0.999855
OLFML1	0.999855
ADAMTSL3	0.999854
ADH1B	0.999854
ABCA8	0.999853
FXYD1	0.999853
CLEC3B	0.999853
GPX3	0.99985
CFD	0.999849
STX12	0.999849
PDE2A	0.999849
DENND2A	0.999848
LYVE1	0.999848
ITIH5	0.999848
EDNRB	0.999847
ADRB2	0.999845
WFDC1	0.999844
PKIG	0.999843
KL	0.999842
TMEM100	0.999842
ANGPT1	0.999842
TENC1	0.999842
KIAA0040	0.999841
C14orf139	0.99984
PPAP2B	0.99984
CDO1	0.99984
MACF1	0.999837
CDH19	0.999837
KLF9	0.999837
GSTM5	0.999835
SPOCK2	0.999834
RASIP1	0.999834
GNAQ	0.999831
CD302	0.999831
KAL1	0.999829
SORBS1	0.999829
FAM107A	0.999827
RAMP2	0.999826
CD97	0.999826
SYNM	0.999825
SYNC	0.999825
CAV2	0.999825
C17orf91	0.999824
SLCO2A1	0.999822
DENND3	0.999822
DES	0.999822
CLDN5	0.999821
ARHGEF6	0.99982
LMOD1	0.99982
GPM6B	0.999819
ATP1A2	0.999817
ARHGAP6	0.999816
TNXA	0.999813
PMP22	0.999813
CCL14	0.999812
SPARCL1	0.999811
DARC	0.999806
VIPR1	0.999804
HSD17B6	0.999797
CBFA2T3	0.999796
KLF4	0.999796
TAL1	0.999792
LRRN3	0.99979
A2M	0.999788
GAS6	0.999787
STOM	0.999785
AOX1	0.99978
MMRN2	0.999776
SPTBN1	0.999775
KANK2	0.999774
TGFBR2	0.999773
TMEM204	0.999772
MYLK	0.999771
COL13A1	0.999769
GHR	0.999769
NR3C2	0.999768
HERC1	0.999766
GYPC	0.999761
SOX17	0.999761
CTNNAL1	0.999754
RBMS3	0.999754
GNG11	0.999752
FHL5	0.999749
SH2B3	0.99974
C7	0.999739
FMO2	0.999739
KIAA1462	0.999738
SEMA5A	0.999737
SLIT3	0.999737
TIE1	0.999733
CLDN18	0.999731
COLEC12	0.99973
ABCG2	0.999726
INPP5A	0.999726
F8	0.999722
PCOLCE2	0.999722
PDZD2	0.999719
HSPB2	0.999717
DAAM2	0.999716
DPEP2	0.99971
LEPREL1	0.999708
ITGA8	0.999708
OGN	0.999701
SESN1	0.999697
FXYD6	0.999695
FZD4	0.999695
AKAP2	0.999693
MYH11	0.999687
NEDD4L	0.999681
IL33	0.999679
PTGDS	0.999675
LEPR	0.999674
SEPP1	0.999673
AKAP13	0.999671
FERMT2	0.999664
TMOD1	0.999662
ERG	0.999655
SH3BP5	0.999654
HYAL1	0.99965
SLC35A1	0.99965
ZEB2	0.999646
EPAS1	0.999644
STX11	0.999639
MT1M	0.999638
DOK2	0.999633
FAM13B	0.999633
C13orf15	0.999632
ARAP3	0.999631
ZEB1	0.999631
ADAMTS1	0.999628
FCN3	0.999619
ALDH2	0.999611
CSRP1	0.999611
SETBP1	0.999608
NOTCH4	0.999604
MEIS1	0.999603
RPL23AP32	0.999601
EMP2	0.999597
GJA4	0.999597
C10orf116	0.999594
SNX1	0.999592
TSPAN7	0.999589
ARHGAP44	0.999578
MAOB	0.999573
EPB41L2	0.999567
DOCK4	0.999564
MAPRE2	0.999553
BCHE	0.999553
TNNC1	0.999552
FGF2	0.999551
EML1	0.99955
RRAS	0.999548
CRIM1	0.999541
ZCCHC24	0.999534
RGL1	0.999529
ANKS1A	0.999528
PAPSS2	0.999526
IL18R1	0.999521
UBL3	0.99952
LAMC3	0.999516
SGCG	0.999506
LPHN2	0.999503
TMEM47	0.999491
THBD	0.99949
LMO2	0.999489
ABCA6	0.999486
PTGER4	0.999485
IL11RA	0.999485
PRELP	0.999482
KIAA0513	0.999475
SECISBP2L	0.999472
TNFSF12	0.99947
FLI1	0.99947
REEP1	0.999468
NR3C1	0.999466
ITPR1	0.99946
RAMP3	0.999458
SERPING1	0.999452
LRRC32	0.999448
SOCS2	0.999448
TLE4	0.999445
CORO2B	0.999443
MTMR9	0.999439
CNN1	0.999436
NCOA1	0.999433
DACH1	0.99943
ZFP36	0.999427
PTPRB	0.999422
NPR1	0.999421
SERINC1	0.99942
CYP27A1	0.999416
FOXF2	0.999404
SOSTDC1	0.999384
KANK3	0.999374
MYL9	0.999367
MOSC2	0.99936
SEMA3G	0.999349
RPS6KA2	0.999349
CYB5A	0.999348
SFTPD	0.999342
PLCE1	0.999328
FEZ1	0.999317
LTBP4	0.99931
AHNAK	0.999307
EFEMP1	0.999304
SULT1A1	0.999303
CXCL12	0.999303
LAMA2	0.999302
SLC27A3	0.999296
FAT4	0.99927
HBEGF	0.99927
WFS1	0.99927
PCDH12	0.999268
FAM82A2	0.999267
UPK3B	0.999265
FYN	0.999265
ABHD6	0.999262
RGS13	0.999253
GIMAP4	0.999239
LPL	0.999229
FRY	0.999229
CA2	0.999225
VIM	0.999215
CASKIN2	0.999212
CEBPD	0.99921
WISP2	0.9992
FOSB	0.999192
VPS13D	0.99919
CASQ2	0.99919
FBLN1	0.999185
NDRG2	0.999184
ICAM2	0.999184
SPTAN1	0.999178
GATA6	0.999178
LIMCH1	0.999159
CCDC68	0.999158
DUSP1	0.999155
CYP4B1	0.999154
CLIC3	0.999152
CRYAB	0.999141
COL4A3	0.999131
HPGDS	0.999125
AQP1	0.999125
CCL23	0.999123
GPD1L	0.999103
PRKCQ	0.999101
LRRC36	0.999094
CPB2	0.999078
TRAK2	0.999073
YPEL5	0.999071
RTN1	0.999064
SFTPC	0.999063
IFFO1	0.999059
TBX2	0.999041
DLC1	0.999038
CPA3	0.999038
EPS15	0.999038
ZFPM2	0.999023
LMCD1	0.99902
STARD8	0.999008
CACNA2D2	0.999003
METTL7A	0.998992
TCEAL2	0.998985
CRBN	0.998977
WIF1	0.998963
MYH10	0.998946
PROS1	0.998944
C4orf31	0.998943
KCTD12	0.998928
MFNG	0.998926
MGLL	0.998919
CALCOCO2	0.998917
LAMB2	0.998912
LRRFIP1	0.998898
ADD1	0.998895
CYBRD1	0.998891
GDF10	0.998882
REV3L	0.998875
PALMD	0.998873
FAM65A	0.99887
RUFY2	0.998869
AP1S2	0.99886
CRTAC1	0.998859
PPM1F	0.998858
MYO1F	0.998855
CCRL1	0.998831
ARHGEF3	0.998828
SYNPO	0.998821
CSF3R	0.998817
MYCT1	0.998813
C2orf67	0.998809
MITF	0.998804
C1orf115	0.998787
DMD	0.998785
HOXA5	0.998782
PDK4	0.998773
B3GNT1	0.998764
NES	0.998733
RBP4	0.998722
FAM184A	0.998704
C3orf64	0.998701
ADCY9	0.998701
CLU	0.9987
MTM1	0.99869
MMP28	0.998685
ROR1	0.998683
CIRBP	0.998682
GPRASP1	0.998662
GFOD1	0.998651
IL18RAP	0.998649
AKAP7	0.998644
NDN	0.998632
PARVA	0.998628
FOXO1	0.99862
RNASE4	0.998618
AK1	0.998615
GAS7	0.998611
GATA2	0.998605
SLC39A8	0.998598
BMP2	0.998594
RUNX1T1	0.998577
WASF3	0.998575
PTPRM	0.998573
ECM2	0.99857
AGTPBP1	0.998523
ABCA3	0.998489
VGLL3	0.998486
TPPP3	0.998462
NCALD	0.998447
NCOA4	0.998444
CRY2	0.998443
PRKCH	0.998433
MARCO	0.998416
EIF1	0.99841
GMFG	0.998401
HDC	0.998399
BAI3	0.998398
RGN	0.99838
ARHGEF10	0.998367
ARHGEF26	0.998363
CELF2	0.998346
HSPB6	0.998337
ACTG2	0.998335
OLFML2A	0.998331
RCAN2	0.99832
SIDT2	0.99832
ENG	0.99831
FRMD4B	0.998305
BMP5	0.998303
NR2F1	0.998284
EMP1	0.998276
SULT1A2	0.998263
LAMP3	0.998263
WWC3	0.99826
PCDH17	0.998253
FGR	0.998234
ANK3	0.998232
ALDH1A1	0.99821
PLA2G1B	0.99821
MAOA	0.998206
C5orf4	0.9982
TSPAN4	0.998197
IL7R	0.998197
DENND5A	0.998179
KLF6	0.998177
CALCOCO1	0.998169
SACM1L	0.998132
ROBO4	0.998104
PPP1R12B	0.998099
SH3BGRL	0.998085
ID4	0.998072
HLX	0.998055
GAB2	0.998044
RCAN1	0.998035
STX2	0.997999
IL6R	0.997984
PLAGL1	0.997979
GNA11	0.997973
APOBR	0.99794
LTC4S	0.997929
AQP4	0.997915
CALCRL	0.997915
LMBRD1	0.997892
PNPLA6	0.997886
ARMCX1	0.997875
GADD45B	0.99787
GPD1	0.997861
SEMA6A	0.997861
IL6ST	0.997861
SLC7A7	0.997857
AKAP12	0.997839
TBX3	0.997819
CTDSPL	0.997795
KCNA5	0.997746
MAP3K3	0.997727
MAL	0.997716
ARHGAP25	0.997687
BCL2L2	0.99768
PTPRD	0.997675
SLC1A1	0.997668
PDZRN3	0.99766
PLCL2	0.997658
DDR2	0.99765
VSIG4	0.997639
PLA2G4C	0.997619
IQSEC1	0.997607
MPDZ	0.997598
TBX4	0.997591
PCDH9	0.997577
ITGAL	0.997548
CAPN3	0.997535
EHD2	0.997526
PTH1R	0.99752
ARHGEF15	0.997518
SGK1	0.997496
IL3RA	0.997443
PRKCB	0.997438
STON1	0.997425
DMXL1	0.997416
TTN	0.997399
PKNOX2	0.99739
SAP18	0.997389
ANK2	0.997382
PODXL	0.997381
C7orf58	0.99733
CD81	0.997314
ITIH3	0.997312
FCGRT	0.997312
STAT5A	0.997303
C5AR1	0.997286
LIFR	0.997236
PDLIM3	0.997221
STAC	0.997216
DIAPH2	0.997213
QKI	0.997211
NEK7	0.997211
PLCL1	0.9972
HSDL2	0.99719
FBXL5	0.997178
ARHGEF17	0.997165
PCSK5	0.997149
APOL3	0.99712
SCNN1B	0.997117
MMRN1	0.997107
ITGA10	0.997093
DCN	0.997089
ZNF423	0.997068
SMAD7	0.997065
GRIA1	0.997061
NTRK3	0.997034
SLC6A4	0.997018
PGCP	0.996989
CLEC10A	0.996979
ELMO1	0.996978
RASSF2	0.996976
ABI3BP	0.996922
HYAL2	0.996915
VCL	0.996897
ILK	0.996894
MS4A2	0.996893
HSD17B4	0.996892
NRGN	0.996883
HLA-E	0.996861
GABARAPL1	0.996848
FAM125B	0.99683
TYROBP	0.996829
DIXDC1	0.996825
SCARF1	0.996724
LRRC2	0.996701
PPP1R15A	0.996682
PZP	0.996673
ZSCAN18	0.99666
ARHGAP24	0.99665
TCF4	0.996641
ABHD5	0.996638
EZH1	0.996559
MNDA	0.996553
RAB11FIP2	0.996522
CALM1	0.996515
NEDD9	0.996514
TRHDE	0.996498
TRPC6	0.996485
PTPN21	0.996474
C15orf5	0.99647
TNFSF12-TNFSF13	0.99646
PLLP	0.996453
ALOX5AP	0.996453
TSPYL1	0.996436
CSPG4	0.996415
MAP3K8	0.996409
TCF7L1	0.996398
PCF11	0.99638
42251	0.996379
SPG20	0.996374
PLEKHO2	0.996354
DCHS1	0.996286
CD52	0.996272
CTSO	0.996195
RYR2	0.996186
TIMP3	0.996176
SMAD6	0.996147
HBD	0.996109
RETN	0.996041
CDKN1C	0.996031
TM6SF1	0.996006
DRAM1	0.995999
MMP19	0.995902
ACAT1	0.99588
DAPK2	0.99584
ARAP2	0.9957
S1PR4	0.995697
PLA2G5	0.995694
HBG1	0.995687
HBG2	0.995687
PPP2CB	0.995611
C20orf46	0.99557
DPT	0.995565
MRC1	0.995557
MRC1L1	0.995557
PRX	0.995499
THSD1	0.995436
THSD1P1	0.995436
CASP1	0.995408
LST1	0.995389
P2RY13	0.995358
ALOX5	0.995346
PPP1R16B	0.995337
OLFML3	0.995324
MEOX2	0.995321
FYCO1	0.995285
SLC6A16	0.995281
CES1	0.995259
PPP3CC	0.995245
HCK	0.995195
PGC	0.995166
DKK2	0.995147
FAM134B	0.995043
ETF1	0.995034
DAB2	0.99498
STK10	0.994821
PHACTR2	0.994809
RGS9	0.994783
LAMA4	0.994778
ZBTB20	0.994738
RAB14	0.994723
LILRA2	0.994719
RXRG	0.994704
EGFL7	0.994636
TSC22D3	0.994613
CARD8	0.994595
FAM49A	0.994591
ABLIM3	0.994543
FNBP1	0.994513
MSR1	0.994506
LMO7	0.994493
OLR1	0.99445
RASGRP2	0.994415
RFTN1	0.994327
IFT88	0.994311
MT1E	0.994309
ZNF331	0.994294
NPR2	0.99425
N4BP2L2	0.994175
RAPGEF4	0.994122
ARHGAP15	0.994115
XPC	0.994108
ZBED2	0.994072
EDNRA	0.994058
PER1	0.994035
ADH1A	0.993981
HYMAI	0.993952
IQGAP2	0.993949
SOD3	0.993943
LY86	0.993926
DKK3	0.993925
SDCBP	0.993915
ACE	0.99391
KLF10	0.993873
CD69	0.993809
SLC46A3	0.993714
CCRL2	0.993708
PCYOX1	0.993635
SMARCA2	0.993629
PPBP	0.993624
DSTN	0.993592
DNAJB4	0.993512
SNX2	0.993487
SEMA3E	0.993482
PRKCDBP	0.993468
RGS2	0.99343
SCN1A	0.993422
NLRP1	0.993314
MSRA	0.993259
FCN1	0.9932
EIF4EBP2	0.993184
SOBP	0.993118
ANXA3	0.993061
SLC31A2	0.993056
TUBB6	0.992994
SNCA	0.992958
CX3CL1	0.992956
TPPP	0.992891
BDH2	0.992861
KAZN	0.992858
HPCAL1	0.992793
TNFSF13	0.992744
ITSN2	0.992724
LRRFIP2	0.992676
CD83	0.992673
IRAK3	0.992638
NR4A1	0.992577
MEF2A	0.992552
F10	0.992545
N4BP2L1	0.992545
MID1IP1	0.992534
SCARA3	0.992459
UBA7	0.99239
STX7	0.99238
OSBPL11	0.992375
RCBTB2	0.992276
EPB41L3	0.992142
ULK2	0.992089
SLC14A1	0.992035
NAAA	0.992
MEIS2	0.991948
PJA2	0.991913
TNS3	0.991837
CHI3L2	0.991694
GPR116	0.991653
MAN1C1	0.991611
TMEM140	0.991601
NR4A3	0.991592
LTA4H	0.991538
BIN2	0.991505
ARHGAP29	0.991445
GGTLC1	0.991384
ESD	0.991321
CCDC48	0.991306
AXL	0.991299
CYLD	0.991204
EGR2	0.991158
FLVCR2	0.9911
GAB1	0.991098
TSC1	0.991092
PLN	0.991082
KCNAB1	0.991006
CDC42EP2	0.990953
LPHN3	0.99088
SATB1	0.990793
SIK2	0.990786
KCNJ15	0.990665
INPP1	0.990626
ISCU	0.990587
GPC3	0.990579
TPT1	0.990476
AGTR2	0.990466
INPP5K	0.990437
P2RX1	0.990418
MYOM2	0.990407
FGF7	0.990404
C11orf67	0.990387
MEF2C	0.990345
SERPINB6	0.990328
SPON1	0.990304
SLCO2B1	0.990255
PPARG	0.990254
MBNL1	0.990227
VIP	0.990071
RIN3	0.990012
ATXN7	0.989758
TBC1D2	0.989735
TRIM22	0.989696
C6orf155	0.989639
RNF13	0.989609
KLF13	0.989574
PCDHGB4	0.98954
PCDHGB3	0.98954
PCDHGB2	0.98954
PCDHGB1	0.98954
PCDHGA7	0.98954
PCDHGA2	0.98954
SLA	0.98947
PDLIM1	0.989436
FOXN3	0.989416
MOCS1	0.989398
DOCK2	0.989364
ATP2B4	0.989349
CCDC102B	0.989319
PCDHGB7	0.989303
PRF1	0.98926
ITGA5	0.989225
LONP2	0.989186
RRAD	0.989185
S100A4	0.989177
PCDHGB5	0.989085
PCDHGC3	0.989071
SGCA	0.98901
ITPKB	0.98896
HK3	0.988917
PHACTR1	0.988897
PCDHGB6	0.988877
FCER1A	0.98887
PCDHGA9	0.988849
TARP	0.988824
FBXL7	0.988813
PTGFR	0.988752
PCDHGC4	0.988611
PPP2R5A	0.988558
42257	0.988514
PCDHGC5	0.988511
TNFRSF1B	0.988477
ARHGEF40	0.988397
ZMIZ1	0.988388
CRTAP	0.988324
FLRT3	0.988235
JAK2	0.988206
ST7	0.988202
NFASC	0.988191
FAM105A	0.988162
TBX5	0.988079
FOS	0.987977
SGCE	0.987943
PQLC1	0.987939
PURA	0.987911
TEX14	0.987899
PIK3R1	0.987772
TBC1D4	0.987632
LDLR	0.987616
FRMD4A	0.987582
GORASP1	0.987503
ID2	0.987457
RNF125	0.987432
GPER	0.987429
RASGRF1	0.98737
KLRF1	0.987357
ST6GALNAC5	0.987309
N4BP1	0.987219
CCND3	0.987156
UNC13B	0.987147
GPA33	0.987099
PCDHGA1	0.986855
IRF8	0.986844
FBP1	0.986835
CXCL3	0.9866
GSN	0.986499
EHD1	0.98649
NEBL	0.986443
ETS2	0.986383
MSN	0.986377
RAB11FIP1	0.986239
C4BPA	0.986069
TJP1	0.98603
PINK1	0.985935
GPRC5A	0.985879
ALDH1A2	0.985809
SLPI	0.985806
C10orf76	0.985745
HSPB7	0.985656
DAPK1	0.985618
NFKBIA	0.985511
PIK3C2B	0.985497
RGS5	0.985436
NAALADL1	0.985161
PALM	0.985123
PDZRN4	0.985087
RNASE1	0.985009
CFP	0.984989
BTN3A3	0.984908
CALM2	0.984872
CALM3	0.984872
PCDHGA4	0.98485
CAMK2N1	0.984757
EPHX2	0.984605
RNH1	0.984464
MAST3	0.984453
SLC15A3	0.984443
BTG1	0.984422
IFT57	0.984352
PTPRN2	0.984067
C6orf145	0.983923
MAP4	0.983919
PITPNA	0.983841
CTSF	0.983748
EGR1	0.983719
CX3CR1	0.983643
UST	0.983629
ATP10A	0.98358
MPP1	0.983445
PION	0.983405
LPXN	0.982803
PILRA	0.982736
CTDSP1	0.982727
C11orf9	0.982698
PRKCZ	0.982683
DOCK9	0.982654
PCDHGA6	0.982637
PCDHGA5	0.982637
PCDHGA11	0.982633
SLC11A1	0.982604
PLAC8	0.982537
SELE	0.982505
TINF2	0.982496
LCAT	0.982447
AMOTL2	0.982316
ABLIM1	0.982308
IP6K1	0.982254
KIAA0247	0.982209
BTK	0.98217
TMEM35	0.982066
PLA1A	0.981905
CHN1	0.981891
ID3	0.981845
ACP5	0.981831
NISCH	0.981812
C6orf105	0.981585
CA3	0.98142
OLFM1	0.981339
C7orf23	0.981283
SSFA2	0.981274
OSBPL1A	0.981161
ZHX3	0.981115
COL21A1	0.980829
HLA-DPB1	0.980705
IL16	0.980637
FILIP1L	0.980593
SCN7A	0.98046
ZDHHC14	0.980185
CDH13	0.979807
CD101	0.979738
GIPC2	0.979471
HLA-DRB4	0.979423
CITED2	0.9793
PTGIR	0.979104
RPGR	0.978832
GGT1	0.978579
FIG4	0.978419
SLC25A20	0.97808
SLC26A2	0.977915
MAN2A2	0.977875
TRANK1	0.977598
LBH	0.977511
CCDC92	0.977491
PHF2	0.977469
ARGLU1	0.977465
ZZEF1	0.977437
CLIC2	0.977436
CREBL2	0.977342
HLA-DRB3	0.977341
EIF1B	0.977234
NFATC3	0.977167
CALHM2	0.976874
TSPAN12	0.976814
H2AFJ	0.976683
MAFF	0.976577
SLC19A3	0.976317
IL1RL1	0.976269
CFLAR	0.97626
TJP2	0.976208
AHCYL2	0.976149
PHLPP2	0.976121
LYST	0.976107
PTPLA	0.976065
PF4	0.975886
PCDHGA10	0.975745
MOAP1	0.975208
PCDHGA12	0.975197
TLR4	0.975128
CPEB3	0.974895
CRK	0.974815
VAMP5	0.974592
APOLD1	0.974456
CD1C	0.974346
SPOP	0.974226
TMEM109	0.974215
HPS5	0.974199
APC	0.974167
PDE8B	0.974
CD37	0.973936
NUMB	0.973503
RPS6KA5	0.97339
PTGDR	0.973291
NCF2	0.972987
NXF3	0.972986
EDN1	0.972844
TPK1	0.972481
RAPGEF3	0.972352
C1orf38	0.972348
RYBP	0.97215
EFNB2	0.972142
MECP2	0.972085
TGFB1I1	0.971561
CXCR2	0.971423
FAM21D	0.971267
GRRP1	0.971075
TBC1D2B	0.970939
PDS5B	0.970817
C8orf84	0.970775
KLF11	0.970723
ABCG1	0.970702
CXCL2	0.969925
TMEM9B	0.969878
RXRA	0.969852
S100A3	0.969746
C1QA	0.969722
NAV3	0.969662
TLR7	0.969646
CRISPLD2	0.969536
FPR1	0.969523
SIRPA	0.96949
MME	0.96946
KIF1C	0.969325
ANXA11	0.969253
CTSH	0.969159
PPAP2A	0.969041
PELO	0.968967
MAGEH1	0.96884
ETV1	0.968826
COBL	0.968581
MCOLN1	0.968569
FAM21B	0.968523
C1QB	0.968486
SLC24A3	0.968378
SPRY4	0.968092
ABCC9	0.967992
MYOC	0.967911
FAM21C	0.967493
HLA-DMA	0.967429
MXRA7	0.967145
LPPR4	0.96708
42071	0.966955
MAN1A1	0.966357
GUCY1A3	0.966273
TMEM66	0.965677
PNRC2	0.965434
ERBB4	0.965053
CTIF	0.965022
ITM2B	0.965006
BEX4	0.964735
EMR1	0.964603
DENND4C	0.964478
MCAM	0.964227
SCGB1A1	0.963975
ADH5	0.963657
ARAP1	0.963645
CTGF	0.963605
NKG7	0.963231
MECOM	0.963215
MICAL1	0.963062
TNFSF10	0.963029
CD55	0.962975
CADM1	0.962958
HEBP1	0.962559
AATK	0.962452
JUN	0.962339
SFTPB	0.962052
KLRK1	0.96176
NDEL1	0.961431
GPR65	0.961052
PCDHGA3	0.960785
COL4A4	0.960235
TMEM2	0.959735
PDGFB	0.959631
RHOB	0.959618
NINJ2	0.959228
SH3GL3	0.958916
NFATC1	0.958491
HLA-DRB6	0.958457
FAM190B	0.958418
TEX2	0.958216
FADS3	0.957625
SLC16A5	0.957593
PAPSS1	0.957564
KIAA0355	0.957402
GGA2	0.957368
ZYX	0.957258
LEFTY2	0.957012
IL10RA	0.956992
FCER1G	0.956929
HSD17B11	0.956773
TMEM164	0.956516
ODAM	0.956129
MGP	0.955952
CD59	0.955794
PLXNA2	0.955723
PHF11	0.955138
WWTR1	0.954932
ALDH3B1	0.954572
CASZ1	0.954341
SELPLG	0.953985
TCEAL1	0.953684
EIF2C4	0.953125
APBB2	0.953091
TNFSF14	0.953088
GPR20	0.952975
TSTD2	0.952954
SEC14L1	0.95292
RDX	0.952812
GVINP1	0.952611
ARHGAP10	0.952506
DOCK6	0.951847
CPVL	0.951737
DHCR24	0.951622
SPRY2	0.951449
CREB5	0.951354
CPM	0.951002
MOBKL2B	0.950229

## Sheet: AML
Gene	Posterior Probability
ALDH1A1	0.999796
PRUNE	0.999381
SERPINB9	0.999199
SDPR	0.998859
MAT2B	0.998802
SKAP1	0.99872
PIP5K1B	0.998567
TRIB2	0.998285
BTN3A3	0.998161
CAPRIN2	0.99804
TMEM204	0.997921
MMD	0.997704
ZHX2	0.997339
MTMR4	0.997195
PLXNC1	0.9971
ANKHD1	0.996949
BLVRA	0.996844
STAT4	0.996786
ABLIM1	0.996657
PRKCH	0.996656
TRANK1	0.996524
KIAA0355	0.996403
SGPP1	0.996328
PDCD4	0.996282
EIF4EBP3	0.996198
42071	0.995977
PFKM	0.99595
NUP98	0.995872
CDKN1B	0.995846
HBB	0.995798
MYH10	0.995713
PIM2	0.995713
MRFAP1L1	0.995681
BTN3A2	0.9956
PELO	0.99559
CYFIP2	0.994818
KIF2A	0.994766
BRD8	0.994393
FOXO1	0.994279
TPM1	0.994225
RARRES3	0.99412
ANKHD1-EIF4EBP3	0.993924
KLF1	0.993879
C3orf14	0.993655
CSF2RB	0.993205
IVNS1ABP	0.993011
FAM117A	0.992872
LPIN2	0.992852
CD79A	0.992776
TTC33	0.992646
CTR9	0.99259
SEC62	0.992421
SELL	0.992347
GATA1	0.992175
FKBP11	0.992034
NFE2L2	0.99201
HIVEP2	0.991825
MAEA	0.991624
FHL2	0.991524
MBOAT2	0.99144
TAL1	0.99121
PLCL2	0.991145
CUTC	0.990963
MAN1A1	0.990918
STAT5B	0.990626
IP6K1	0.990517
DUSP11	0.99047
BTG2	0.990418
ST6GAL1	0.990342
SYNE1	0.990252
KIAA0317	0.990168
BACH2	0.990135
IRF2	0.989943
PURA	0.989679
DNAJB9	0.989318
CAB39	0.988771
LBR	0.988578
LEF1	0.988137
NDUFB6	0.987951
TSPAN14	0.987838
SRPK2	0.987769
ABCB4	0.987598
PDCD10	0.98755
SP3	0.987402
PKIA	0.987344
RYBP	0.987292
WDR7	0.986958
GATA3	0.986429
MTMR1	0.986169
TDP2	0.985634
KIAA0240	0.98563
PRKD3	0.985312
CD59	0.98531
PTGS2	0.985278
SNRPN	0.985157
FAM102A	0.98498
OXSR1	0.984976
KCNH2	0.984897
PCDH9	0.984812
PNRC1	0.984732
LBH	0.984417
AMPD3	0.984077
ABCB1	0.983992
GPRASP1	0.983907
ABCC5	0.983843
MAL	0.983416
GCA	0.983262
MPHOSPH8	0.983261
LXN	0.983242
CUL1	0.983131
RTN1	0.983021
FAM13A	0.982651
HBA1	0.982575
PBX1	0.982492
CRLF3	0.982466
DYNLT1	0.98227
CNOT1	0.982247
TMEM2	0.982185
PF4	0.981941
POU2AF1	0.981897
IL16	0.981895
RNF219	0.98177
FAM134B	0.981677
ERGIC2	0.981565
ATP6V0E2	0.981237
NDUFB3	0.981192
MAML1	0.981084
CLC	0.980872
ISG20	0.980666
S1PR4	0.980386
C7orf23	0.980192
ITK	0.979881
RSBN1	0.979592
SRI	0.979517
F2RL1	0.979294
MS4A1	0.979083
BTN3A1	0.979021
SRP54	0.978905
IGF1R	0.978783
VNN2	0.978448
WWC3	0.978397
CERK	0.978148
ST3GAL1	0.977983
TRAK2	0.977979
TAB2	0.977936
ELOVL5	0.977066
XPC	0.976931
RNF34	0.976734
SOD2	0.976623
CBX1	0.976459
PHF20	0.976312
NFE2	0.976113
IKZF1	0.976058
CD160	0.975712
KDM3B	0.975683
NAP1L3	0.975678
TSPYL5	0.975314
TJP2	0.975241
APOL3	0.975036
USP15	0.97493
PRKCQ	0.974675
C13orf18	0.974205
TAF5	0.974163
NUP62	0.974024
ITPKB	0.973998
SCYL3	0.973966
DPYD	0.97396
ANXA3	0.973907
HAUS4	0.973689
GNG11	0.973431
CLIC2	0.973394
PHF17	0.973323
DECR1	0.973208
PHF15	0.973156
SDHAP1	0.97257
GTF2E1	0.972281
CBX7	0.971984
PRDX2	0.97171
RASGRP1	0.971709
PIP4K2A	0.971581
FCER1A	0.971398
SRSF8	0.971135
TNFAIP8	0.970917
NUP50	0.970723
PDE4B	0.970676
CTDSPL	0.970493
TM2D3	0.970466
FAIM3	0.970436
MKNK2	0.970346
CCR7	0.970081
ASNSD1	0.969225
SMAD4	0.969051
SART3	0.969015
PRKAR2B	0.967924
CCDC92	0.967795
WIPF1	0.967365
GCLM	0.96729
C1orf103	0.96707
SERPINE2	0.966816
APP	0.966314
AKTIP	0.966193
CREBL2	0.966128
PUM2	0.96611
OPTN	0.966101
KLRD1	0.965865
TACC3	0.965831
BIN1	0.965722
IL15	0.965161
RHOH	0.964743
SORL1	0.964603
DGCR2	0.964243
ATXN1	0.964123
JAK1	0.963745
TOPORS	0.96369
CHPT1	0.963363
SCRN1	0.963198
RNF111	0.963113
SAP130	0.962771
NEK7	0.962595
CRK	0.962529
NARF	0.962238
MFAP1	0.962207
AUH	0.962085
ATP7A	0.961997
RHOT1	0.961792
FPR2	0.961674
MICAL2	0.96129
SDHA	0.961243
NSMCE4A	0.961007
TMEM140	0.960929
IL18RAP	0.96067
GSPT2	0.960639
MEPCE	0.960369
ZNF143	0.960194
RALBP1	0.959997
PANK2	0.959963
FAM65B	0.959378
CD27	0.959188
POLD3	0.95907
ORC3	0.958995
CNOT6	0.958933
MAPRE2	0.958823
TERF2IP	0.958753
C9orf95	0.958618
DNAJC6	0.958601
HBD	0.9585
LRIG1	0.958334
RAPGEF6	0.9579
MBD4	0.957831
FAM111A	0.957346
LTA4H	0.957183
ZNF200	0.957178
ZNF24	0.957104
DPP8	0.956921
MINPP1	0.956902
ZCCHC14	0.956599
MAP2K4	0.956571
VPREB3	0.956336
TPCN1	0.956288
42252	0.956027
TFR2	0.95561
SYNE2	0.955512
VCL	0.955477
C4B	0.955443
RPP14	0.955027
STAT3	0.954953
GBP1	0.954801
TGDS	0.95458
PAFAH1B1	0.954415
HEG1	0.954133
ENO2	0.954084
FBXW2	0.953966
KIAA0040	0.953862
SNX1	0.953794
MIS12	0.953557
CBR4	0.953425
KLRG1	0.953349
GZMM	0.953275
SP110	0.953089
TGFBI	0.952602
CTDSP1	0.952572
CASP8AP2	0.952401
FAM50B	0.952311
NCOA1	0.952064
ANK3	0.951926
PIK3IP1	0.951917
ABHD5	0.951846
FIS1	0.951821
CPVL	0.951808
PRKCZ	0.951659
WAPAL	0.950976
COPB2	0.950952
NOTCH2	0.950932
RPA1	0.950927
C4orf27	0.95083
VPS13D	0.950803
GABARAPL2	0.950532
VOPP1	0.950488
XRCC5	0.950096

## Sheet: Lung
TCF21	0.999972
CA4	0.99997
CD36	0.999968
FAM107A	0.999963
EDNRB	0.999939
CLEC3B	0.999934
FHL1	0.999934
JAM2	0.999933
GRK5	0.999927
GPM6A	0.999926
AGTR1	0.99992
FIGF	0.999913
TEK	0.999912
ASPA	0.999905
TACC1	0.999902
ABCA8	0.999899
STARD13	0.999896
KCNK3	0.999889
TNXB	0.999889
FOXF1	0.999888
TGFBR3	0.999885
CDH5	0.999883
SASH1	0.999873
CLDN5	0.999858
FABP4	0.999855
CAV1	0.99985
ITIH5	0.999846
SRPX	0.999844
TNXA	0.999841
CLIC5	0.99984
ADAMTSL3	0.999837
HIGD1B	0.999836
ACACB	0.999835
VWF	0.999833
DUOX1	0.999831
AGER	0.999828
AOC3	0.999809
ZFP106	0.999796
ADH1B	0.999794
ACADL	0.999786
LIMS2	0.999782
RASIP1	0.999778
SLIT2	0.999777
HSPB8	0.999774
CAT	0.999774
FXYD1	0.999771
RAMP2	0.999771
LDB2	0.999761
FXYD6	0.999756
TNS1	0.999748
GPM6B	0.999747
ARHGAP6	0.999745
C14orf132	0.999745
CD93	0.999742
RAI2	0.999742
S1PR1	0.999718
SNRK	0.999717
CHRDL1	0.999714
SPTBN1	0.999706
GPX3	0.9997
PECAM1	0.999697
MMRN2	0.999687
CRYAB	0.999661
FHL5	0.999659
STX12	0.999658
KIAA1462	0.999654
TMEM100	0.999637
MFAP4	0.99963
DPEP2	0.999619
CLDN18	0.999613
EPAS1	0.9996
TIE1	0.9996
AKAP2	0.999595
LEPREL1	0.999594
GIMAP5	0.999578
SLIT3	0.999569
CDH19	0.999566
CFD	0.999559
FZD4	0.999556
ERG	0.999542
C13orf15	0.999519
RASL12	0.999518
FCN3	0.99951
FAM189A2	0.99951
SEMA5A	0.999502
LRRN3	0.999502
SDPR	0.999499
NOTCH4	0.999481
LYVE1	0.999479
DENND2A	0.999465
EMP2	0.999465
C10orf116	0.999459
HBB	0.999454
DNASE1L3	0.999443
ADAMTS8	0.99944
PPAP2B	0.999437
TNNC1	0.999426
GJA4	0.999417
MEIS1	0.999417
REEP1	0.999408
ITM2A	0.999404
ADRB2	0.999402
KL	0.999399
CDO1	0.999375
BCHE	0.999369
PIP5K1B	0.999368
FGFR4	0.999363
INPP5A	0.999356
KLF4	0.99934
ARHGEF6	0.999338
SPOCK2	0.999336
SYNM	0.999334
PID1	0.999328
HBA1	0.999323
GHR	0.99932
LPHN2	0.99932
COX7A1	0.999316
FBLN5	0.999315
PIAS1	0.999313
RAMP3	0.999301
C14orf139	0.999299
TSPAN7	0.999299
SPARCL1	0.999292
P2RY14	0.99929
LRRC32	0.999269
CBX7	0.999263
PDE2A	0.999254
PTPRB	0.99925
AHNAK	0.999244
VIPR1	0.999238
NPR1	0.999227
CCL14	0.999227
GSTM5	0.999225
EML1	0.99922
ANGPT1	0.999218
FEZ1	0.999211
OLFML1	0.999196
LEPR	0.999194
ZBTB16	0.999189
KANK3	0.99918
WFDC1	0.999161
SYNC	0.999144
ARAP3	0.99914
SOSTDC1	0.999114
UPK3B	0.999114
SESN1	0.999108
KLF2	0.999107
TAL1	0.999082
SLCO2A1	0.999063
CD34	0.999055
SLC27A3	0.999051
WFS1	0.999028
DENND3	0.999027
SEMA3G	0.999027
PCDH12	0.999024
TMEM47	0.999009
TENC1	0.998996
ARHGAP44	0.998995
EMCN	0.998992
ABHD6	0.998988
PDZD2	0.998984
MYH11	0.998981
SORBS1	0.998976
GNAQ	0.998972
CASKIN2	0.998958
SFTPD	0.998932
C17orf91	0.998928
LPL	0.998924
GATA6	0.99892
NEDD4L	0.99891
FMO2	0.998906
KCNJ8	0.998896
CD302	0.998883
LRRC36	0.998868
TBX2	0.998843
LMO2	0.998843
SFTPC	0.998793
NDRG2	0.998791
MOSC2	0.998779
CPB2	0.998774
PPM1F	0.998772
METTL7A	0.998765
LMOD1	0.998763
A2M	0.998761
NCOA1	0.998734
HEG1	0.998733
PDLIM2	0.998718
MACF1	0.998709
ABCA6	0.998694
CYP4B1	0.998687
THBD	0.998673
SECISBP2L	0.998667
DLC1	0.998658
DES	0.998644
C10orf72	0.99863
FAM65A	0.99861
ATP1A2	0.998572
AOX1	0.998552
CA2	0.998551
LRRFIP1	0.998532
SETBP1	0.998525
KLF9	0.998518
FRY	0.998512
FERMT2	0.998511
WIF1	0.998507
HERC1	0.998501
CORO2B	0.998497
CRTAC1	0.998491
HOXA5	0.99848
SYNPO	0.998477
CCRL1	0.998464
DOCK4	0.998442
HLF	0.99843
LOH3CR2A	0.998425
AKAP7	0.998407
LHFP	0.998384
MT1M	0.998378
RECK	0.99837
C1orf115	0.998365
CIRBP	0.99835
PDK4	0.998343
ICAM2	0.998325
PTRF	0.99832
KANK2	0.998315
STARD8	0.998309
WWC2	0.998285
GDF10	0.998271
GAS6	0.998266
SYNE1	0.998244
SH3BP5	0.998239
FBLN1	0.99823
TRPV2	0.998223
GATA2	0.998198
KAL1	0.998193
STXBP6	0.998191
DPYSL2	0.998178
C7	0.998166
PALMD	0.99816
SLC39A8	0.998131
GFOD1	0.998122
HSD17B6	0.998106
RTN1	0.998098
SNX1	0.998089
AGTPBP1	0.998075
PKIG	0.998041
CCDC69	0.998008
FOXF2	0.998007
GMFG	0.998007
ACVRL1	0.997986
ABCA3	0.997985
SULT1A1	0.997975
ADAMTS1	0.997959
CTNNAL1	0.997917
MARCO	0.997889
C1orf21	0.997879
CD97	0.99787
CLEC1A	0.997863
SGCG	0.997862
PCOLCE2	0.99786
PTGDS	0.99786
CCDC68	0.997856
ENG	0.99783
LTBP4	0.99781
LAMP3	0.997796
PCDH17	0.997759
HYAL1	0.997751
ADD1	0.997748
DACH1	0.997715
GAB2	0.997713
PLCE1	0.997708
PRELP	0.997707
MAPRE2	0.9977
PLA2G1B	0.997682
OLFML2A	0.997669
FGR	0.997645
CACNA2D2	0.997622
ARHGEF26	0.997618
VGLL3	0.997615
OGN	0.997596
KAT2B	0.997565
ANKS1A	0.997528
FGF2	0.997519
DIXDC1	0.997492
SIDT2	0.997466
GIMAP6	0.997457
HLX	0.99744
PLSCR4	0.997438
IL11RA	0.997435
CAV2	0.997421
MYLK	0.997408
RPL23AP32	0.997399
PMP22	0.997353
ZEB1	0.997351
RGN	0.997351
PAPSS2	0.997342
F8	0.997317
RBMS3	0.997298
PTPRM	0.99729
B3GNT1	0.997283
TLE4	0.997277
PTGER4	0.997258
CALCRL	0.997241
AQP4	0.997232
EPB41L2	0.997219
COLEC12	0.997217
SELP	0.997201
FLI1	0.997199
CLIC3	0.997193
GPRASP1	0.997173
SH2B3	0.997168
SEPP1	0.997166
LIMCH1	0.997094
RUFY2	0.997085
TPPP3	0.997084
TBX3	0.997057
ADARB1	0.997024
MYL9	0.99702
PNPLA6	0.997006
KIAA0040	0.997
C4orf31	0.996961
VSIG4	0.996958
MAOA	0.996936
TMEM204	0.996876
PKNOX2	0.996873
DIAPH2	0.996851
CSRP1	0.996837
BMP2	0.99683
CRIM1	0.996827
IL33	0.996826
SEMA6A	0.996784
PODXL	0.996737
CAPN3	0.996721
ARHGEF15	0.996696
MAOB	0.996681
LAMC3	0.996662
SPTAN1	0.99663
ZEB2	0.996625
CNN1	0.996597
DAAM2	0.996595
ID4	0.996587
ZNF423	0.996585
TTN	0.996547
FRMD4B	0.996546
ITIH3	0.996519
RRAS	0.99651
MMP28	0.996466
PER1	0.996436
CCL23	0.996395
DOK2	0.99633
GNA11	0.9963
VPS13D	0.996296
DARC	0.996274
HBEGF	0.996261
RCAN2	0.996221
GRIA1	0.996206
HYAL2	0.996186
SOX17	0.996145
HSPB2	0.996111
PRKCH	0.996101
FAM125B	0.996079
MYH10	0.996056
RASSF2	0.996047
LMCD1	0.996043
YPEL5	0.996038
SLC6A4	0.996023
TBX4	0.995987
COL13A1	0.995975
KIAA0513	0.995895
GPD1	0.995892
AKAP13	0.995795
ABCG2	0.995794
CXCL12	0.995762
SLC1A1	0.995739
PTPRD	0.995734
HSDL2	0.995724
MFNG	0.995682
NCOA4	0.995681
PZP	0.995653
PLLP	0.995583
SOBP	0.99557
PTPN21	0.995554
CBFA2T3	0.995543
WASF3	0.995524
APOBR	0.995518
MS4A2	0.995496
EFEMP1	0.995459
RCAN1	0.995422
WISP2	0.995414
NR3C1	0.995405
42251	0.995379
SGK1	0.995375
ROBO4	0.995341
TRAK2	0.995341
TGFBR2	0.995321
STON1	0.995279
GYPC	0.995269
ITGA8	0.995237
SMAD6	0.995219
SELENBP1	0.995114
C15orf5	0.9951
FAM184A	0.995081
KCTD12	0.995081
SERPING1	0.995074
AP1S2	0.995074
RGL1	0.995055
THSD1	0.99504
THSD1P1	0.99504
SULT1A2	0.994955
KLF6	0.994899
NR3C2	0.994868
C20orf46	0.994865
PPP1R15A	0.994856
TMOD1	0.994781
CALCOCO1	0.994774
SLC35A1	0.994769
BCL2L2	0.994676
GNG11	0.994642
RYR2	0.994553
SACM1L	0.994517
ZCCHC24	0.994512
FOSB	0.994511
AK1	0.994508
PGC	0.994483
FAM13B	0.994466
TRHDE	0.994461
ALDH1A1	0.994449
SOCS2	0.994257
PRX	0.994242
TCEAL2	0.994203
CPA3	0.994189
ITPR1	0.994081
DKK2	0.994056
MTMR9	0.994013
MRC1	0.993998
MRC1L1	0.993998
NES	0.993968
GPD1L	0.993964
C2orf67	0.993961
STX11	0.993928
FOXO1	0.993885
RAB14	0.993876
CEBPD	0.993763
RUNX1T1	0.993763
ELMO1	0.993717
REV3L	0.993606
EGFL7	0.993606
CALCOCO2	0.99355
EZH1	0.993527
ROR1	0.993473
PHACTR2	0.993439
UBL3	0.993407
CES1	0.993341
CYB5A	0.993336
FAM49A	0.99331
DMXL1	0.993289
IL3RA	0.993256
LAMA2	0.993232
MSR1	0.993114
MMRN1	0.993107
LMO7	0.992933
ZBED2	0.992922
STOM	0.992897
MAL	0.992862
PLA2G4C	0.992819
ALOX5	0.992818
WWC3	0.992782
NEDD9	0.992777
FYN	0.992708
OLR1	0.992615
HLA-E	0.992608
ACE	0.992449
COL4A3	0.992234
PARVA	0.992181
GABARAPL1	0.992162
IQSEC1	0.992136
CCRL2	0.991987
TNFSF12	0.991907
SLC31A2	0.991872
SERINC1	0.991868
FBXL5	0.991861
DMD	0.991851
HPCAL1	0.991718
C3orf64	0.991646
CRBN	0.991639
C5AR1	0.99163
IL6R	0.991624
RGS13	0.991489
ZFP36	0.991414
HBG1	0.991346
HBG2	0.991346
ACTG2	0.991277
SCN1A	0.991268
CALM1	0.991199
RPS6KA2	0.991161
FAT4	0.991137
SMAD7	0.991082
CYP27A1	0.991069
NRGN	0.991044
KAZN	0.991027
CSPG4	0.990895
IFFO1	0.990895
MEIS2	0.99088
ARMCX1	0.990862
TNFSF13	0.990831
QKI	0.990802
SMARCA2	0.990695
IL18R1	0.990688
MSRA	0.990616
C5orf4	0.990514
PCYOX1	0.990441
DNAJB4	0.990399
NCALD	0.990397
EHD2	0.990348
ECM2	0.990332
CD83	0.990308
CD52	0.990293
PCDH9	0.990252
ZFPM2	0.990228
STX2	0.990174
HSD17B4	0.990126
GPC3	0.990035
SIK2	0.989984
MEF2A	0.989902
MGLL	0.989813
DCHS1	0.989633
ARHGEF17	0.989585
TM6SF1	0.989565
ANK2	0.989534
PCF11	0.989516
IFT88	0.989501
ABHD5	0.989483
SCNN1B	0.989473
ARHGEF10	0.989379
ITSN2	0.989367
PRKCQ	0.989339
NPR2	0.989296
SERPINB6	0.989286
CASP1	0.989134
AGTR2	0.989129
HBD	0.989109
ALDH2	0.988956
TBC1D2	0.988935
KCNAB1	0.988928
CRY2	0.988924
GPR116	0.988923
PCDHGB4	0.988871
PCDHGB3	0.988871
PCDHGB2	0.988871
PCDHGB1	0.988871
PCDHGA7	0.988871
PCDHGA2	0.988871
AQP1	0.988857
ARHGAP29	0.988846
TSC1	0.988834
DDR2	0.988799
CCDC48	0.988779
CD81	0.988747
LAMB2	0.988737
TNFSF12-TNFSF13	0.988706
BAI3	0.988705
SCARF1	0.988651
ILK	0.98865
PCDHGB7	0.988635
SLC7A7	0.98857
GGTLC1	0.988524
PCDHGC3	0.988522
PCDHGB5	0.988462
FNBP1	0.988255
PLAGL1	0.988202
PCDHGB6	0.988202
PCDHGA9	0.988195
ZNF331	0.988137
RBP4	0.988089
PDZRN3	0.988003
CLU	0.987947
PCDHGC4	0.987943
HSPB6	0.987931
CCDC102B	0.987883
GAS7	0.987882
GADD45B	0.987872
MITF	0.987852
PCDHGC5	0.987843
PDLIM1	0.987829
LAMA4	0.987788
NAAA	0.987725
ID3	0.98772
MYO1F	0.987649
MOCS1	0.987607
NFASC	0.987414
ZMIZ1	0.987233
PPARG	0.987206
PPBP	0.987163
TSC22D3	0.987124
VIM	0.986996
TCF7L1	0.986992
CLEC10A	0.986934
CARD8	0.986891
FOXN3	0.986656
SH3BGRL	0.986557
SAP18	0.986549
CSF3R	0.986473
TARP	0.986377
NLRP1	0.986327
DAPK2	0.986315
PIK3R1	0.986313
PROS1	0.98624
PCDHGA1	0.986145
RETN	0.986144
LPHN3	0.98613
FLRT3	0.986106
HK3	0.986021
HPGDS	0.985981
LDLR	0.985874
RXRG	0.985759
STK10	0.985758
TBX5	0.985678
SATB1	0.985596
TEX14	0.985593
TMEM140	0.985507
UNC13B	0.985476
ABLIM3	0.985437
LRRFIP2	0.985373
SOD3	0.985369
CASQ2	0.985367
PHACTR1	0.985302
OSBPL11	0.985257
EPS15	0.985126
IL6ST	0.985101
DUSP1	0.985048
INPP5K	0.98501
GORASP1	0.984855
S100A4	0.984635
LMBRD1	0.984557
CTDSPL	0.984492
NEBL	0.984409
ARAP2	0.984388
LTC4S	0.984302
PCDHGA4	0.984185
ID2	0.984107
CCND3	0.984066
CDKN1C	0.984033
C10orf76	0.983951
CXCL3	0.983932
RASGRF1	0.983862
EIF1	0.98382
ADCY9	0.983816
ETS2	0.983808
UBA7	0.983782
NFKBIA	0.983751
FAM82A2	0.983574
ULK2	0.983537
NR2F1	0.983422
NTRK3	0.983397
PIK3C2B	0.983385
MT1E	0.983376
STAT5A	0.983318
NDN	0.983292
RFTN1	0.98326
C4BPA	0.983253
ITGA10	0.983252
RAB11FIP1	0.983197
PPP1R12B	0.983175
LONP2	0.983127
DCN	0.983065
ZSCAN18	0.983064
FLVCR2	0.98286
APOL3	0.982855
GIMAP4	0.982828
FBP1	0.982815
DPT	0.982685
PINK1	0.98266
GPA33	0.982653
DAPK1	0.982558
MAN1C1	0.982488
PQLC1	0.982458
MYCT1	0.982438
RAPGEF4	0.982369
SLC15A3	0.982357
PLCL1	0.982257
MTM1	0.982245
MAP4	0.982218
CAMK2N1	0.982214
DAB2	0.982108
CALM2	0.981968
CALM3	0.981968
MEOX2	0.981956
FAM105A	0.981952
MMP19	0.981917
PCDHGA11	0.981855
SLC14A1	0.981839
VCL	0.981833
PCDHGA6	0.981829
PCDHGA5	0.981829
ITPKB	0.981829
XPC	0.981713
MPDZ	0.981704
ATP10A	0.981698
C6orf145	0.981683
EMP1	0.981621
SLPI	0.981539
ARHGEF40	0.981166
KCNA5	0.981145
PRKCDBP	0.980858
ANXA3	0.980774
RNASE4	0.980662
PPP3CC	0.980632
ITGAL	0.980438
BMP5	0.980409
N4BP2L1	0.980242
C11orf9	0.980092
NISCH	0.980074
CFP	0.980008
MAP3K8	0.97974
TSPAN4	0.979718
PPP1R16B	0.979702
ACP5	0.979675
VIP	0.979655
ZHX3	0.979374
CHI3L2	0.979294
PLEKHO2	0.979274
PRKCB	0.979223
PPP2CB	0.979178
IL7R	0.979129
TCF4	0.97899
CDH13	0.978788
PTH1R	0.978715
SCN7A	0.978579
BTK	0.978518
EHD1	0.978373
CX3CR1	0.978284
PURA	0.978226
GIPC2	0.97816
CA3	0.977686
TJP1	0.97756
SSFA2	0.977338
PDLIM3	0.977168
PLAC8	0.977121
INPP1	0.977107
GPER	0.976931
PTGIR	0.976914
OLFML3	0.976686
LCAT	0.976583
CHN1	0.976518
ARHGAP25	0.976492
PLA1A	0.976418
LRRC2	0.975652
CYBRD1	0.975605
H2AFJ	0.97544
PGCP	0.975351
ATXN7	0.975207
PCDHGA10	0.974888
RIN3	0.974733
RAB11FIP2	0.974699
SNCA	0.974441
PCDHGA12	0.974395
FIG4	0.974228
ZDHHC14	0.974196
SLC26A2	0.973843
TNS3	0.973835
TUBB6	0.973673
PJA2	0.973501
CALHM2	0.973476
DOCK9	0.973321
DKK3	0.973294
PALM	0.973212
NFATC3	0.973091
APOLD1	0.972918
FCGRT	0.972848
FRMD4A	0.972765
GPRC5A	0.97272
ALOX5AP	0.972701
HPS5	0.972448
GGT1	0.972375
AMOTL2	0.972193
SLC19A3	0.972099
TYROBP	0.972092
NAALADL1	0.972078
ACAT1	0.97205
PDE8B	0.971821
CTSO	0.971726
ADH1A	0.971401
ITGA5	0.970931
N4BP2L2	0.970826
PLA2G5	0.970789
IP6K1	0.970513
EFNB2	0.970503
EPB41L3	0.970486
BTG1	0.970446
PILRA	0.970397
FAM134B	0.970291
MSN	0.970225
SLC46A3	0.970171
IL1RL1	0.970157
EDN1	0.970106
ARHGAP24	0.970103
42257	0.970055
SLC25A20	0.970023
PITPNA	0.969821
PHF2	0.969774
APC	0.969766
RGS5	0.969552
CD101	0.96954
KCNJ15	0.969534
ABLIM1	0.969507
LTA4H	0.969497
KLF10	0.969452
ZZEF1	0.969266
KLF11	0.969162
CYLD	0.969147
TNFRSF1B	0.968715
HCK	0.968582
C11orf67	0.968429
STAC	0.96838
NCF2	0.968097
MAST3	0.967993
IL18RAP	0.967792
ARHGAP15	0.967693
IRAK3	0.967684
ETF1	0.967552
EDNRA	0.967498
NXF3	0.967391
N4BP1	0.967284
ARHGEF3	0.967245
AXL	0.966877
PTPRN2	0.966838
FAM21D	0.966771
TGFB1I1	0.966384
SEMA3E	0.966322
SLCO2B1	0.966231
ETV1	0.965654
CD69	0.965539
TJP2	0.96545
RXRA	0.965376
MCOLN1	0.965268
MEF2C	0.965163
ESD	0.965063
EPHX2	0.964646
CTDSP1	0.964464
TRPC6	0.964371
ARGLU1	0.964077
FAM21B	0.964022
S100A3	0.964019
SPRY4	0.963685
CXCL2	0.9635
HDC	0.963338
LST1	0.963337
TPK1	0.963237
CREBL2	0.963032
CTIF	0.962834
RCBTB2	0.962816
CTSH	0.962778
FAM21C	0.962542
KIF1C	0.962349
AKAP12	0.962114
NR4A1	0.961952
ST7	0.961924
DENND5A	0.961846
TIMP3	0.961612
TMEM9B	0.961178
DRAM1	0.961083
ANXA11	0.961053
FGF7	0.961019
RNH1	0.960733
CRK	0.960609
ABCG1	0.960325
RPGR	0.960219
TPT1	0.960054
EGR1	0.959853
PCDHGA3	0.95978
EMR1	0.959699
GUCY1A3	0.95944
BEX4	0.959028
OSBPL1A	0.958722
MICAL1	0.95831
NEK7	0.958291
PNRC2	0.958192
SGCE	0.957958
SFTPB	0.957898
ZBTB20	0.95785
MAFF	0.957347
KLRF1	0.957269
PDGFB	0.95686
CADM1	0.95674
CITED2	0.956686
42071	0.956341
ERBB4	0.956231
ARAP1	0.955596
PAPSS1	0.955323
PF4	0.955255
LY86	0.955155
RPS6KA5	0.955066
TMEM35	0.954854
C6orf155	0.95476
ODAM	0.95473
OLFM1	0.954685
UST	0.95464
TLR4	0.95461
PRKCZ	0.954601
SLC11A1	0.954559
MECP2	0.954416
IQGAP2	0.954066
EGR2	0.953966
GGA2	0.953888
HYMAI	0.95343
SPON1	0.953326
MECOM	0.953288
NINJ2	0.953239
SLA	0.952919
SCARA3	0.952828
LILRA2	0.952626
RYBP	0.952377
PTGFR	0.952169
LBH	0.951967
PDS5B	0.951895
PLXNA2	0.951588
CASZ1	0.951485
WWTR1	0.951431
C1orf38	0.951368
PCSK5	0.951234
PDZRN4	0.951223
LIFR	0.951183
PPP2R5A	0.951054
P2RY13	0.951021
MME	0.950883
RGS9	0.950723
DOCK6	0.950446
GPR20	0.950398
ANK3	0.950061
FBXL7	0.95

## Sheet: Pancreatic
Gene	Posterior Probability
ID4	0.994605
UGT2B15	0.993743
AKAP7	0.993571
HOXB2	0.987255
REC8	0.987104
SST	0.984602
SCARF1	0.979375
LGALS2	0.977082
KCNMA1	0.975821
GRB14	0.970533
MXRA5	0.965284
LDOC1	0.96095
EEF2	0.959208
ARPC1A	0.958685
