# Supplementary material for: A novel joint analysis framework improves identification of differentially expressed genes in cross disease transcriptomic analysis
Source: BioData Min. 2018 Feb 20;11:3. doi: 10.1186/s13040-018-0163-y (PMC5819186; doi:10.1186/s13040-018-0163-y)
Supplement: Supplementary file 4 — Overlapped genes comparison between single data set and joint analysis. (XLSX 8 kb) [file 13040_2018_163_MOESM4_ESM.xlsx]

## Sheet: Sheet1
Table S4. Overlapped genes comparison between single data set and joint analysis
No. of data sets	Shared percentage	Avg no. of genes (Single)	Avg no. of genes (Joint)	Avg overlapped genes	Overlapped Percentage
6	0.6	449.1	556	441.7	0.983523
6	0.7	438.7	560.9	432.5	0.985867
6	0.8	442.4	575.7	437.2	0.988246
6	0.9	458.4	608.5	454.7	0.991928
6	1	432.5	594.3	429.7	0.993526
